# Supplementary material for: Phenotypic Characteristics of the Tumour Microenvironment in Primary and Secondary Hepatocellular Carcinoma
Source: Cancers (Basel). 2021 Apr 29;13(9):2137. doi: 10.3390/cancers13092137 (PMC8124398; doi:10.3390/cancers13092137)
Supplement: Supplementary file 1 [file cancers-13-02137-s001.zip]

Archive with 1 entries (1 files):
- cancers-1180466-supplementary.pdf
